# Supplementary material for: Optimizing Training Population Size and Genotyping Strategy for Genomic Prediction Using Association Study Results and Pedigree Information. A Case of Study in Advanced Wheat Breeding Lines
Source: PLoS One. 2017 Jan 12;12(1):e0169606. doi: 10.1371/journal.pone.0169606 (PMC5231327; doi:10.1371/journal.pone.0169606)
Supplement: S1 Table — (XLSX) [file pone.0169606.s001.xlsx]

## Sheet: Sheet1
Trait	Marker	p-value	Genomic effect	Chr	Position
Y	NOS_wheat_1A_218	2.78e-07	0.0029	1A	218.6
Y	NOS_wheat_UNMAP_9781	1.75e-06	0.0028	Un-mapped	324
Y	NOS_wheat_1A_226	1.21e-06	0.0028	1A	218.6
Y	NOS_wheat_1A_224	1.5e-06	0.0027	1A	218.6
Y	NOS_wheat_1A_232	1.66e-06	0.0026	1A	218.6
Y	NOS_wheat_1A_210	1.53e-06	0.0026	1A	218.1
Y	NOS_wheat_UNMAP_10354	1.38e-06	0.0025	Un-mapped	897
Y	NOS_wheat_1A_170	3.16e-06	0.0025	1A	216.5
Y	NOS_wheat_1A_217	3.56e-06	0.0025	1A	218.6
Y	NOS_wheat_1A_230	2.75e-06	0.0025	1A	218.6
Y	NOS_wheat_1A_223	4.4e-06	0.0024	1A	218.6
Y	NOS_wheat_1A_219	2.57e-06	0.0024	1A	218.6
L	NOS_wheat_UNMAP_10072	9.36e-09	0.1058	Un-mapped	615
L	NOS_wheat_3A_3259	7.22e-11	0.0847	3A	260.6
L	NOS_wheat_3A_3262	1.78e-11	0.0821	3A	262.5
L	NOS_wheat_3A_3260	1.39e-10	0.0744	3A	260.6
L	NOS_wheat_3A_3261	1.36e-10	0.07	3A	260.6
L	NOS_wheat_3A_3266	6.36e-09	0.0608	3A	267.1
L	NOS_wheat_3A_3265	7.04e-09	0.0605	3A	267.1
L	NOS_wheat_3A_3258	1.97e-08	0.0483	3A	254.2
L	NOS_wheat_3A_3257	9.01e-08	0.0422	3A	254.2
L	NOS_wheat_3A_3256	1.85e-07	0.0419	3A	254.2
L	NOS_wheat_3A_3263	1.33e-06	0.0355	3A	265.4
L	NOS_wheat_5A_5582	1.19e-06	0.0299	5A	448.4
L	NOS_wheat_5A_5595	1.3e-06	0.0285	5A	450.4
SC	NOS_wheat_3B_4116	2.74e-11	0.017	3B	312.6
SC	NOS_wheat_3B_4120	8.72e-11	0.0168	3B	319.7
SC	NOS_wheat_3B_4118	7.6e-11	0.0166	3B	312.6
SC	NOS_wheat_UNMAP_10138	3.29e-06	0.0156	Un-mapped	681
SC	NOS_wheat_3B_4117	2e-10	0.0153	3B	312.6
SC	NOS_wheat_3B_4132	1.61e-09	0.0146	3B	320.5
SC	NOS_wheat_3B_4119	9.6e-10	0.0145	3B	318.7
SC	NOS_wheat_3B_4111	1.19e-10	0.0145	3B	306.3
SC	NOS_wheat_3B_4136	5.89e-09	0.0137	3B	320.5
SC	NOS_wheat_3B_4124	1.02e-08	0.0135	3B	320.5
SC	NOS_wheat_3B_4149	8.42e-09	0.0128	3B	323.9
SC	NOS_wheat_3B_4122	3.38e-07	0.0122	3B	320.5
SC	NOS_wheat_3B_4169	1.21e-07	0.0104	3B	326.3
SC	NOS_wheat_3B_4170	1.85e-07	0.01	3B	326.3
SC	NOS_wheat_3B_4131	2.88e-07	0.0098	3B	320.5
SC	NOS_wheat_3B_4173	3.52e-07	0.0095	3B	327.1
SC	NOS_wheat_3B_4160	5.12e-07	0.0091	3B	323.9
SC	NOS_wheat_3B_4164	7.52e-07	0.0089	3B	323.9
SC	NOS_wheat_1B_732	1.43e-06	0.0083	1B	201.4
SC	NOS_wheat_3B_4148	3.77e-06	0.0081	3B	323.9
SC	NOS_wheat_1B_741	6.07e-07	0.008	1B	202.1
SC	NOS_wheat_1B_701	1.1e-06	0.008	1B	201.1
SC	NOS_wheat_1B_707	1.5e-06	0.0079	1B	201.3
SC	NOS_wheat_3B_4171	1.55e-06	0.0076	3B	326.3
SC	NOS_wheat_1B_738	1.9e-06	0.0074	1B	202.1
SC	NOS_wheat_1B_704	2.95e-06	0.0073	1B	201.3
SC	NOS_wheat_1B_726	3.44e-06	0.0068	1B	201.3
